# Supplementary material for: The real taxonomic identity of Trigona latitarsis Friese, 1900, with notes on type specimens (Hymenoptera, Apidae)
Source: Zookeys. 2017 Nov 2;(713):113–30. doi: 10.3897/zookeys.713.11653 (PMC5704200; doi:10.3897/zookeys.713.11653)
Supplement: XML Treatment for Scaura latitarsis [file zookeys.713.11653-treatment1.xml]

<!DOCTYPE tp:taxon-treatment
  PUBLIC "-//TaxonX//DTD Taxonomic Treatment Publishing DTD v0 20100105//EN" "tax-treatment-NSO.dtd">
<tp:taxon-treatment xmlns:tp="http://www.plazi.org/taxpub"><tp:treatment-meta><kwd-group><label>Taxon classification</label><kwd><named-content xmlns:xlink="http://www.w3.org/1999/xlink" content-type="kingdom">Animalia</named-content></kwd><kwd><named-content xmlns:xlink="http://www.w3.org/1999/xlink" content-type="order">Hymenoptera</named-content></kwd><kwd><named-content xmlns:xlink="http://www.w3.org/1999/xlink" content-type="family">Apidae</named-content></kwd></kwd-group><mixed-citation publication-type="journal"><person-group><name><surname>Nogueira</surname><given-names>David Silva</given-names></name><name><surname>de Oliveira</surname><given-names>Favízia Freitas</given-names></name><name><surname>de Oliveira</surname><given-names>Marcio Luiz</given-names></name></person-group><article-title>The real taxonomic identity of <italic><tp:taxon-name><tp:taxon-name-part taxon-name-part-type="genus" reg="Trigona">Trigona</tp:taxon-name-part> <tp:taxon-name-part taxon-name-part-type="species" reg="latitarsis">latitarsis</tp:taxon-name-part></tp:taxon-name></italic> Friese, 1900, with notes on type specimens (<tp:taxon-name><tp:taxon-name-part taxon-name-part-type="order">Hymenoptera</tp:taxon-name-part></tp:taxon-name>, <tp:taxon-name><tp:taxon-name-part taxon-name-part-type="family">Apidae</tp:taxon-name-part></tp:taxon-name>)</article-title><source>Zookeys</source><day>2</day><month>11</month><year>2017</year><volume>2017</volume><issue>713</issue><fpage>113</fpage><lpage>130</lpage><pub-id pub-id-type="doi">10.3897/zookeys.713.11653</pub-id></mixed-citation></tp:treatment-meta><tp:nomenclature><tp:taxon-name>
            <tp:taxon-name-part taxon-name-part-type="genus" reg="Scaura">Scaura</tp:taxon-name-part>
            <tp:taxon-name-part taxon-name-part-type="species" reg="latitarsis">latitarsis</tp:taxon-name-part>
          </tp:taxon-name><tp:taxon-authority>(Friese, 1900)</tp:taxon-authority><xref ref-type="fig" rid="F2">Figs 5–8</xref><xref ref-type="fig" rid="F3">, 9–12</xref><xref ref-type="fig" rid="F4">, 13–18</xref><xref ref-type="fig" rid="F5">, 19, 20</xref><xref ref-type="fig" rid="F6">, 21–24</xref><xref ref-type="fig" rid="F7">, 25</xref><xref ref-type="fig" rid="F8">, 26</xref><tp:nomenclature-citation-list><tp:nomenclature-citation><tp:taxon-name>
                <tp:taxon-name-part taxon-name-part-type="genus" reg="Trigona">Trigona</tp:taxon-name-part> <tp:taxon-name-part taxon-name-part-type="species" reg="latitarsis">latitarsis</tp:taxon-name-part></tp:taxon-name><comment>Friese, 1900: 388. <tp:taxon-name><tp:taxon-name-part taxon-name-part-type="genus" reg="Lectotype">Lectotype</tp:taxon-name-part></tp:taxon-name> male (presently designated). Label data: written with black ink: “Brasil, S. Paulo, 631/156”.</comment></tp:nomenclature-citation><tp:nomenclature-citation><tp:taxon-name>
                <tp:taxon-name-part taxon-name-part-type="genus" reg="Melipona">Melipona</tp:taxon-name-part> <tp:taxon-name-part taxon-name-part-type="species" reg="crassipes">crassipes</tp:taxon-name-part> <tp:taxon-name-part taxon-name-part-type="subspecies" reg="tenuis">tenuis</tp:taxon-name-part></tp:taxon-name><comment>Ducke, 1916: 46, 47; Ducke, 1925: 342, 368 [taxonomic characters, geographic records]</comment></tp:nomenclature-citation><tp:nomenclature-citation><tp:taxon-name>
                <tp:taxon-name-part taxon-name-part-type="genus" reg="Scaura">Scaura</tp:taxon-name-part> <tp:taxon-name-part taxon-name-part-type="species" reg="crassipes">crassipes</tp:taxon-name-part> <tp:taxon-name-part taxon-name-part-type="subspecies" reg="tenuis">tenuis</tp:taxon-name-part></tp:taxon-name><comment>; <xref ref-type="bibr" rid="B9">Moure 1944</xref>: 28, 29 [list].</comment></tp:nomenclature-citation><tp:nomenclature-citation><tp:taxon-name>
                <tp:taxon-name-part taxon-name-part-type="genus" reg="Trigona">Trigona</tp:taxon-name-part> (<tp:taxon-name-part taxon-name-part-type="subgenus" reg="Scaura">Scaura</tp:taxon-name-part>) <tp:taxon-name-part taxon-name-part-type="species" reg="longula">longula</tp:taxon-name-part> <tp:taxon-name-part taxon-name-part-type="subspecies" reg="tenuis">tenuis</tp:taxon-name-part></tp:taxon-name><comment>; <xref ref-type="bibr" rid="B17">Schwarz 1948</xref>: 489, 499, 500 [taxonomic characters, diagnosis, key, geographic records].</comment></tp:nomenclature-citation><tp:nomenclature-citation><tp:taxon-name>
                <tp:taxon-name-part taxon-name-part-type="genus" reg="Trigona">Trigona</tp:taxon-name-part> (<tp:taxon-name-part taxon-name-part-type="subgenus" reg="Scaura">Scaura</tp:taxon-name-part>) <tp:taxon-name-part taxon-name-part-type="species" reg="tenuis">tenuis</tp:taxon-name-part></tp:taxon-name><comment>; <xref ref-type="bibr" rid="B19">Wille and Michener 1973</xref>: 12.</comment></tp:nomenclature-citation><tp:nomenclature-citation><tp:taxon-name>
                <tp:taxon-name-part taxon-name-part-type="genus" reg="Plebeia">Plebeia</tp:taxon-name-part> (<tp:taxon-name-part taxon-name-part-type="subgenus" reg="Scaura">Scaura</tp:taxon-name-part>) <tp:taxon-name-part taxon-name-part-type="species" reg="tenuis">tenuis</tp:taxon-name-part></tp:taxon-name><comment>; <xref ref-type="bibr" rid="B8">Michener 1990</xref>:114 [systematics, taxonomic characters, key]; <xref ref-type="bibr" rid="B11">Nates-Parra 2001</xref>: 239 [geographic records]; Smith-Pardo, 2003: 388 [list].</comment></tp:nomenclature-citation><tp:nomenclature-citation><tp:taxon-name>
                <tp:taxon-name-part taxon-name-part-type="genus" reg="Scaura">Scaura</tp:taxon-name-part> <tp:taxon-name-part taxon-name-part-type="species" reg="tenuis">tenuis</tp:taxon-name-part></tp:taxon-name><comment>; <xref ref-type="bibr" rid="B15">Silveira et al. 2002</xref>: 91 [list, geographic records]; <xref ref-type="bibr" rid="B2">Camargo and Pedro 2002</xref>: 108 [taxonomic characters]; <xref ref-type="bibr" rid="B3">Camargo and Pedro 2013</xref> [online catalog]; <xref ref-type="bibr" rid="B12">Oliveira et al. 2013</xref>: 163–167, 228. figs 297–313 [taxonomic characters, geographic records, key]; <xref ref-type="bibr" rid="B13">Oliveira 2016</xref> [online catalog]. <bold>Syn. n</bold>.</comment></tp:nomenclature-citation></tp:nomenclature-citation-list></tp:nomenclature><tp:treatment-sec sec-type="diagnosis" id="SECID0EHCAE"><title>Diagnosis.</title><p>(♀) Scape almost entirely yellow, with a dark spot on the apical third of dorsal surface (Fig. <xref ref-type="fig" rid="F2">6</xref>); forehead setae blackish and hairs whitish mixed; whitish simple <!--PageBreak-->and ramified hairs on mesosoma; blackish setae intercalating the ramified whitish setae on pronotal lobes (Fig. <xref ref-type="fig" rid="F3">9</xref>); apex of the posterior border of mesothoracic basitarsus sharp (Figs <xref ref-type="fig" rid="F2">5</xref>, <xref ref-type="fig" rid="F3">10</xref>); metasoma elongated; blackish setae on T4 to T6 and whitish on sterna (Figs <xref ref-type="fig" rid="F3">11</xref>, <xref ref-type="fig" rid="F3">12</xref>). (♂) Ocellocular distance similar in length to the diameter of the lateral ocellus; blackish setae on vertex; whitish hairs on mesosome, blackish setae in terga T4 to T6 and whitish on sterna; valves with rounded base and tapering gradually to apex; posterior groove of spathe deep and sharp in dorsal view (Fig. <xref ref-type="fig" rid="F5">19</xref>); gonocoxite similar to an equilateral triangle; setae short and thick, restricted to the apical half of inner face of gonostile and the fourth apical of outer face. (Q) Setae of mandibles about half the mandible length; propodeum slightly concave in lateral view; metathoracic basitarsus about 5.5× longer than broad; junction area of fifth sternum apical lobes straight in ventral view; separation of these lobes a little bit pronounced.</p><fig id="F2" position="float" orientation="portrait"><label>Figures 5–8.</label><caption><p>Paralectotype worker of <italic><tp:taxon-name><tp:taxon-name-part taxon-name-part-type="genus" reg="Trigona">Trigona</tp:taxon-name-part> <tp:taxon-name-part taxon-name-part-type="species" reg="latitarsis">latitarsis</tp:taxon-name-part></tp:taxon-name></italic> Friese, 1900 deposited at the Entomological Collection of the <named-content xmlns:xlink="http://www.w3.org/1999/xlink" content-type="dwc:institutional_code" xlink:type="simple">HNHM</named-content>. Lateral view <bold>5</bold> Frontal view of head <bold>6</bold> Lateral view of hind leg <bold>7</bold> Lateral view of metasoma <bold>8</bold> Scale bars in millimeters.</p></caption><graphic xmlns:xlink="http://www.w3.org/1999/xlink" xlink:href="zookeys-713-113-g002.jpg" position="float" orientation="portrait" xlink:type="simple" id="oo_166149.jpg"/></fig><fig id="F3" position="float" orientation="portrait"><label>Figures 9–12.</label><caption><p>Details of <italic><tp:taxon-name><tp:taxon-name-part taxon-name-part-type="genus" reg="Trigona">Trigona</tp:taxon-name-part> <tp:taxon-name-part taxon-name-part-type="species" reg="latitarsis">latitarsis</tp:taxon-name-part></tp:taxon-name></italic> Friese, 1900 workers of the additional material examined from Amazonas State. Blackish setae among the ramified whitish setae on pronotal lobe <bold>9</bold> Apex of the posterior border of mesothoracic basitarsus sharp <bold>10</bold> Blackish setae on T4 to T6 <bold>11</bold> Whitish setae on sterna <bold>12</bold> Scales in millimeters.</p></caption><graphic xmlns:xlink="http://www.w3.org/1999/xlink" xlink:href="zookeys-713-113-g003.jpg" position="float" orientation="portrait" xlink:type="simple" id="oo_166150.jpg"/></fig></tp:treatment-sec><tp:treatment-sec sec-type="description" id="SECID0EQFAE"><title>Worker redescription.</title><p>
            <bold><italic>Paralectotype worker</italic> (Figs <xref ref-type="fig" rid="F2">5</xref>–<xref ref-type="fig" rid="F3">12</xref>).</bold> <italic>Color</italic>: Integument predominantly brown-blackish. Clypeus dark brown, labrum yellowish brown. Mandibles brown, except the yellow apical 1/4. Mandibular condyles more darkened. Scape yellowish, with a brown spot in the apical third of dorsal surface; flagellum brown. Pronotal lobe yellowish-brown. Legs light brown, coxae slightly lighter than the other segments. Femora, tibiae and basitarsus slightly darkened on sides. Two last prothoracic tarsomeres yellowish-pale. Last segments of meso and metathoracic legs yellowish-<!--PageBreak--><!--PageBreak-->pale. Tegulae, wing venation and pterostigma dark brown. Wing membrane uniformly slightly smoky, with iridescent sheen. Apical half of T1 to T3 brown amber, T4-T6 more darkened towards the apex, tending to brown. S1 to S4 yellowish-brown, the other sterna slightly darkened, tending to brown.</p><p>
            <italic>Pubescence</italic>: malar area covered with simple white setae, fairly dense, but extremely short. Face with relatively sparse setae, branched on base, decumbent at lower clypeus and parocular area, and semi-erect on forehead; setae of upper end of forehead with most compact branches. Erect setae intercalating the branched ones on face, whitish in the lower half and darkened a little above half; longest bristles on clypeus (0.1 mm) and vertex (0.2 mm), and shortest on middle and lower parocular areas (0.05 mm). Whitish setae on scape, with 0.025 mm. Metathoracic wings with five hamuli. Pro and mesothoracic trochanter with whitish simple hair on the underside; similar but more sparse on the metathoracic. Setae of legs darker from the apical third of femurs to the apex, also gradually longer and thicker towards of the legs apex. Disk of mesoscutum with erect and darkened setae, relatively long (0.25 mm) and thick, these even longer in posterior board of scutellum (0.3mm). Mesepisternum with simple, whitish and relatively long hairs (0.24 mm), interspersing the whitish and branched (0.12 mm). T1 and T2 practically glabrous with a narrow strip of lower and pale setae on their board, with some very short setae on the apical half of sides of terga, setae gradually thicker and darkened, from the widest apical band of T3 toward of the metasoma apex. Apical band especially wider in the middle region of terga; T6 with some simple setae interspersing branched setae; setae on T3 with 0.07 mm; T4 with 0.13 mm; T5 with 0.17 mm and T6 with 0.18 mm. S1–S6 with whitish setae on their apical bands, about 0.13 mm length, the last fully setaceous.</p><p>
            <italic>Integument surface</italic>: Fully smooth and shiny with only piliferous punctuation. Vertex distinctly higher at ocelli level.</p><p>
            <italic>Measurements</italic> (mm): Body length: 6.0. Head width: 2. Head approximately 1.5× wider than long (2.0: 1.34). Distance between the medium ocelli and the compound eye: 0.43; interorbital distances maximum and minimum (1.3: 0.91). Clypeus 1.7× wider than long (0.85: 0.48). Scape approximately 6× longer than its median width (0.61: 0.1). Pedicel about as long as wide (0.097: 0.096). Malar area: 0.05. Mesothoracic wing length of: 4.7. Metasoma elongated.</p><p>
            <italic>Specimen condition</italic>: very dirty, the left prothoracic tibia and tarsus, right prothoracic distitarsus, right mesothoracic tibia, tarsus and right metathoracic leg missing.</p><p>
            <italic>Label data</italic>: “Brasilia” [= Brasil], “631”, “365”, “<tp:taxon-name><tp:taxon-name-part taxon-name-part-type="genus" reg="Trigona">Trigona</tp:taxon-name-part> <tp:taxon-name-part taxon-name-part-type="species" reg="latitarsis">latitarsis</tp:taxon-name-part></tp:taxon-name> Friese, 1900” [written by Friese with black ink].</p></tp:treatment-sec><tp:treatment-sec sec-type="description" id="SECID0EGHAE"><title>Description.</title><p>
            <bold><italic>Male</italic> (lectotype) (Figs <xref ref-type="fig" rid="F4">13–18</xref>, <xref ref-type="fig" rid="F8">26</xref>).</bold> <italic>Color</italic>: Integument predominantly brown-blackish. Clypeus brownish, labrum and apical third of mandible yellowish. Scape yellow with a brown spot in apical third of dorsal surface. Pedicel brown. Flagellum dark brown. Pronotal lobe translucid brown. Legs brown-yellow with brown darkened spots on the apical half of femurs, basitarsus more darkened than rest of legs; metathoracic tibia with large yellowish areas, with 1/5 apical and metathoracic board more darkened. The last tarsomeres yellow. Tegulae, alar venation and pterostigma <!--PageBreak-->brownish. Wings membrane uniformly slightly smoky, with iridescent sheen. T1 yellowish-brown, T2-T4 brown; T5 to T7 more darkened than the others. Sterna yellowish, the last two brownish.</p><fig id="F4" position="float" orientation="portrait"><label>Figures 13–18.</label><caption><p>
                <tp:taxon-name><tp:taxon-name-part taxon-name-part-type="genus" reg="Lectotype">Lectotype</tp:taxon-name-part></tp:taxon-name> male of <italic><tp:taxon-name><tp:taxon-name-part taxon-name-part-type="genus" reg="Trigona">Trigona</tp:taxon-name-part> <tp:taxon-name-part taxon-name-part-type="species" reg="latitarsis">latitarsis</tp:taxon-name-part></tp:taxon-name></italic> Friese, 1900 deposited at the Entomological Collection of the <named-content xmlns:xlink="http://www.w3.org/1999/xlink" content-type="dwc:institutional_code" xlink:type="simple">HNHM</named-content>. Lateral view (<bold>13</bold>) Frontal view of head (<bold>14</bold>) Dorsal view of mesosoma (<bold>15</bold>) Dorsal view of metasoma (<bold>16</bold>) Forewing (<bold>17</bold>) Lateral view of hind leg (<bold>18</bold>). Scales in millimeters.</p></caption><graphic xmlns:xlink="http://www.w3.org/1999/xlink" xlink:href="zookeys-713-113-g004.jpg" position="float" orientation="portrait" xlink:type="simple" id="oo_166151.jpg"/></fig><p>
            <italic>Integument suface</italic>: similar to that of worker.</p><p>
            <italic>Pubescence</italic>: similar to the worker, except for the following characters: plumose pilosity densest on face; thinner and shorter setae on mesosome; setae of mesoscutum disc notably shorter, sparser and thinner, with few interspersed darkened setae; setae of the scutellum notably thinner and sparse, fully whitish; band of tiny setae on posterior board of T1 to T3 pale yellow; erect setae longer, thick and darkened from T4 to the tip of metasoma; erect setae on the sides of terga.</p><!--PageBreak--><p>
            <italic>Measurements</italic> (mm): Body length: 5.00. Head width: 1.8. Head approximately 1.2× wider than long (1.8: 1.4). Distance between the compound eye and medium ocelli 0.5. Interorbital distance maximum and minimum (1.5: 0.7). Clypeus 1.6× wider than long (0.73: 0.45). Scape approximately 4× longer than its median width (0.56: 0.14). Pedicel 1.1× wider than long (0.17: 0.15). Malar area with 0.05. Mesothoracic wing length: 4.3. Metathoracic tibia 3.5× longer than wide (1.4: 0.4). Metathoracic basitarsus 2.1× longer than wide (0.84: 0.4). Metasoma elongated as the worker one.</p><p>
            <italic><tp:taxon-name><tp:taxon-name-part taxon-name-part-type="genus" reg="Lectotype">Lectotype</tp:taxon-name-part> <tp:taxon-name-part taxon-name-part-type="species" reg="conditions">conditions</tp:taxon-name-part></tp:taxon-name></italic>: quite dirty, the left prothoracic leg and right metathoracic tibia missing.</p><p>
            <italic>Label data</italic>: written with black ink: “Brasil, S. Paulo”, “631/156”.</p><p>
            <bold><italic>Queen.</italic></bold> Physogastric queen (Figs <xref ref-type="fig" rid="F6">21–24</xref>). <italic>Color</italic>: Integument predominantly brown yellowish. Clypeus yellowish brown with outlines margin darkened. Labrum and mandibles yellowish brown. Mandibular condyles blackened. Antennae yellowish. Scape yellowish brown. Pronotal lobes blackish brown. Legs brown yellowish. Upper surface of femurs slightly darkened. Apical third of the lower surface of femurs blackened. Basal and apical margin of tibiae blackish. Metathoracic tibia with blackish spot on external face next to the posterior border. Tarsus yellow with basal edges blackened. Tegulae, wing venation and pterostigma dark brown. Wing membrane hyaline. Apical half of T1 and T2 dark brown. T3 with the apical half brown. T4–T6 brown yellowish. S1–S4 brown with yellowish sides. S5 brown in lighter shade than the other sterna.</p><fig id="F5" position="float" orientation="portrait"><label>Figures 19, 20.</label><caption><p>Male genital capsule of <italic><tp:taxon-name><tp:taxon-name-part taxon-name-part-type="genus" reg="Scaura">Scaura</tp:taxon-name-part> <tp:taxon-name-part taxon-name-part-type="species" reg="latitarsis">latitarsis</tp:taxon-name-part></tp:taxon-name></italic> (Friese, 1900). Dorsal view (<bold>19</bold>) Ventral view (<bold>20</bold>). Scales in millimeters.</p></caption><graphic xmlns:xlink="http://www.w3.org/1999/xlink" xlink:href="zookeys-713-113-g005.jpg" position="float" orientation="portrait" xlink:type="simple" id="oo_166152.jpg"/></fig><fig id="F6" position="float" orientation="portrait"><label>Figures 21–24.</label><caption><p>Physogastric queen of <italic><tp:taxon-name><tp:taxon-name-part taxon-name-part-type="genus" reg="Scaura">Scaura</tp:taxon-name-part> <tp:taxon-name-part taxon-name-part-type="species" reg="latitarsis">latitarsis</tp:taxon-name-part></tp:taxon-name></italic> (Friese, 1900). Lateral view (<bold>21</bold>) Frontal view of head (<bold>22</bold>) Dorsal view (<bold>23</bold>) Ventral view of fifth sterna (<bold>24</bold>). Scales in millimeters.</p></caption><graphic xmlns:xlink="http://www.w3.org/1999/xlink" xlink:href="zookeys-713-113-g006.jpg" position="float" orientation="portrait" xlink:type="simple" id="oo_166153.jpg"/></fig><!--PageBreak--><p>
            <italic>Pubescence</italic>: malar area with few whitish and short setae. Simple and short setae on upper half of head (0.05 mm). Long, thick and semi-decumbent setae on clypeus and labrum interspersing the simple, thin, and dark brown, the longer on apical half of clypeus (0.14 mm). Greater abundance of setae near the apex of mesothoracic wings, the metathoracic with 5 hamuli. Trochanters with simple whitish hairs which are more abundant on lower face. Basal third of prothoracic femurs and basal half of the mesothoracic with simple whitish hairs on the underside. Metathoracic femurs with longer setae on basal and latero-anterior range to the apical region. Metathoracic tibiae and basitarsus with yellowish setae with brownish sheen; on tibiae, setae longer in the posterior border. Disk mesoscutum with sparse and long blackish simple setae (0.19 mm), interspersing the very abundant whitish setae, these later with a third of the length of the largest blackish setae. Mesepisternum (0.20 mm) and metepisternum (0.12 mm) with only simple hairs. Anterior margin of T1 with simple sparse whitish hair. Apical margins of terga with blackish, short and less abundant setae throughout their length. Apical half of T2–T5 with dark setae. T6 with blackish setae throughout its length. Pubescence on T3 with 0.19 mm; on T4 with 0.23 mm; T5 with 0.25 mm and T6 with 0.23 mm. Apical half of S1–S4 with simple and whitish setae. S5 with setae in its entire length.</p><!--PageBreak--><p>
            <italic>Integument surface</italic>: Head, meso and metasoma entirely smooth and shiny. Vertex slightly elevated. Tibiae and basitarsus smooth between microtrichia.</p><p>
            <italic>Measurements</italic> (mm): Body length: 6.15. Head width: 1.57. Head about 1.28× wider than long (1.57: 1.22). Distance between medium ocelli and the compound eye: 0.43; interorbital distances maximum and minimum (1.15: 1.07). Clypeus 2.38× wider than long (0.81: 0.34). Malar area 0.14. Length of metathoracic coxae, trochanters, femurs, tibiae and basitarsus 0.66: 0.41: 1.15: 1.47: 0.65, respectively. Metathoracic tibiae 5× longer than wide (1.47: 0.29). Metathoracic basitarsus 5.4× longer than wide (0.65: 0.12).</p><p>
            <italic>Specimen condition</italic>: good, with a loose antenna preserved in alcohol.</p><p>
            <italic>Label data</italic>: “<italic><tp:taxon-name><tp:taxon-name-part taxon-name-part-type="genus" reg="Scaura">Scaura</tp:taxon-name-part> <tp:taxon-name-part taxon-name-part-type="species" reg="tenuis">tenuis</tp:taxon-name-part></tp:taxon-name></italic>, Nova Xavantina MT – 9/12, Rainha F., Mateus leg”, “Nova Xavantina, Nov/2012”, “Rainha <italic><tp:taxon-name><tp:taxon-name-part taxon-name-part-type="genus" reg="Scaura">Scaura</tp:taxon-name-part> <tp:taxon-name-part taxon-name-part-type="species" reg="tenuis">tenuis</tp:taxon-name-part></tp:taxon-name></italic>”.</p></tp:treatment-sec><tp:treatment-sec><!--Section generated to contain objects referenced in tp:taxon-treatment.--><fig id="F7" position="float" orientation="portrait"><label>Figure 25.</label><caption><p>Syntypes of <italic><tp:taxon-name><tp:taxon-name-part taxon-name-part-type="genus" reg="Trigona">Trigona</tp:taxon-name-part> <tp:taxon-name-part taxon-name-part-type="species" reg="latitarsis">latitarsis</tp:taxon-name-part></tp:taxon-name></italic> Friese, 1900 deposited at the Entomological Collection of the <named-content xmlns:xlink="http://www.w3.org/1999/xlink" content-type="dwc:institutional_code" xlink:type="simple">HNHM</named-content>.</p></caption><graphic xmlns:xlink="http://www.w3.org/1999/xlink" xlink:href="zookeys-713-113-g007.jpg" position="float" orientation="portrait" xlink:type="simple" id="oo_166154.jpg"/></fig><fig id="F8" position="float" orientation="portrait"><label>Figures 26–28.</label><caption><p>Labels of type material deposited at the Entomological Collection of the <named-content xmlns:xlink="http://www.w3.org/1999/xlink" content-type="dwc:institutional_code" xlink:type="simple">HNHM</named-content>. <tp:taxon-name><tp:taxon-name-part taxon-name-part-type="genus" reg="Lectotype">Lectotype</tp:taxon-name-part></tp:taxon-name> of <italic><tp:taxon-name><tp:taxon-name-part taxon-name-part-type="genus" reg="Trigona">Trigona</tp:taxon-name-part> <tp:taxon-name-part taxon-name-part-type="species" reg="latitarsis">latitarsis</tp:taxon-name-part></tp:taxon-name></italic> Friese, 1900 (<bold>26</bold>) <tp:taxon-name><tp:taxon-name-part taxon-name-part-type="genus" reg="Lectotype">Lectotype</tp:taxon-name-part></tp:taxon-name> of <italic><tp:taxon-name><tp:taxon-name-part taxon-name-part-type="genus" reg="Trigona">Trigona</tp:taxon-name-part> <tp:taxon-name-part taxon-name-part-type="species" reg="heideri">heideri</tp:taxon-name-part></tp:taxon-name></italic> Friese, 1900 (<bold>27A, B</bold>) Paralectotype <italic><tp:taxon-name><tp:taxon-name-part taxon-name-part-type="genus" reg="Trigona">Trigona</tp:taxon-name-part> <tp:taxon-name-part taxon-name-part-type="species" reg="kohli">kohli</tp:taxon-name-part></tp:taxon-name></italic> Friese, 1900 (<bold>28</bold>).</p></caption><graphic xmlns:xlink="http://www.w3.org/1999/xlink" xlink:href="zookeys-713-113-g008.jpg" position="float" orientation="portrait" xlink:type="simple" id="oo_166155.jpg"/></fig></tp:treatment-sec><ref-list><ref id="B9"><mixed-citation xmlns:xlink="http://www.w3.org/1999/xlink" xlink:type="simple">
          <person-group><name name-style="western"><surname>Moure</surname><given-names>JS</given-names></name></person-group> (<year>1944</year>) <article-title>Abejas del Perú.</article-title> <source>Boletim del Museo de Historia Natural “Javier Prado”,</source> <volume>8</volume>(<issue>28–29</issue>): <fpage>67</fpage>–<lpage>75</lpage>.</mixed-citation></ref><ref id="B17"><mixed-citation xmlns:xlink="http://www.w3.org/1999/xlink" xlink:type="simple">
          <person-group><name name-style="western"><surname>Schwarz</surname><given-names>HF</given-names></name></person-group> (<year>1948</year>) <article-title>Stingless bees (<tp:taxon-name>Meliponidae</tp:taxon-name>) of the Western Hemisphere.</article-title> <source>Bulletin of the American Museum of Natural History</source> <volume>90</volume>: <fpage>1</fpage>–<lpage>546</lpage>.</mixed-citation></ref><ref id="B19"><mixed-citation xmlns:xlink="http://www.w3.org/1999/xlink" xlink:type="simple">
          <person-group><name name-style="western"><surname>Wille</surname><given-names>A</given-names></name><name name-style="western"><surname>Michener</surname><given-names>CD</given-names></name></person-group> (<year>1973</year>) The Nest Architecture of stingless Bees with special reference to those of Costa Rica (<tp:taxon-name><tp:taxon-name-part taxon-name-part-type="order">Hymenoptera</tp:taxon-name-part></tp:taxon-name>, <tp:taxon-name><tp:taxon-name-part taxon-name-part-type="family">Apidae</tp:taxon-name-part></tp:taxon-name>). Revista de Biologia Tropical, San Jose, 1: 278.</mixed-citation></ref><ref id="B8"><mixed-citation xmlns:xlink="http://www.w3.org/1999/xlink" xlink:type="simple">
          <person-group><name name-style="western"><surname>Michener</surname><given-names>CD</given-names></name></person-group> (<year>1990</year>) <article-title>Classification of the <tp:taxon-name><tp:taxon-name-part taxon-name-part-type="family">Apidae</tp:taxon-name-part></tp:taxon-name> (<tp:taxon-name><tp:taxon-name-part taxon-name-part-type="order">Hymenoptera</tp:taxon-name-part></tp:taxon-name>).</article-title> <source>The University of Kansas Science Bulletin</source> <volume>54</volume>: <fpage>75</fpage>–<lpage>164</lpage>.</mixed-citation></ref><ref id="B11"><mixed-citation xmlns:xlink="http://www.w3.org/1999/xlink" xlink:type="simple">
          <person-group><name name-style="western"><surname>Nates-Parra</surname><given-names>G</given-names></name></person-group> (<year>2001</year>) <article-title>Las abejas sin aguijón (<tp:taxon-name><tp:taxon-name-part taxon-name-part-type="order">Hymenoptera</tp:taxon-name-part></tp:taxon-name>: <tp:taxon-name><tp:taxon-name-part taxon-name-part-type="family">Apidae</tp:taxon-name-part></tp:taxon-name>: <tp:taxon-name><tp:taxon-name-part taxon-name-part-type="tribe">Meliponini</tp:taxon-name-part></tp:taxon-name>) de Colombia.</article-title> <source>Biota Colombiana</source> <volume>2</volume>(<issue>3</issue>): <fpage>233</fpage>–<lpage>248</lpage>.</mixed-citation></ref><ref id="B15"><mixed-citation xmlns:xlink="http://www.w3.org/1999/xlink" xlink:type="simple">
          <person-group><name name-style="western"><surname>Silveira</surname><given-names>FA</given-names></name><name name-style="western"><surname>Melo</surname><given-names>GAR</given-names></name><name name-style="western"><surname>Almeida</surname><given-names>EAB</given-names></name></person-group> (<year>2002</year>) Abelhas Brasileiras: Sistemática e Identificação. 1ª Edição. Belo Horizonte, 253 pp.</mixed-citation></ref><ref id="B2"><mixed-citation xmlns:xlink="http://www.w3.org/1999/xlink" xlink:type="simple">
          <person-group><name name-style="western"><surname>Camargo</surname><given-names>JMF</given-names></name><name name-style="western"><surname>Pedro</surname><given-names>SRM</given-names></name></person-group> (<year>2002</year>) <article-title>Uma espécie nova de <italic><tp:taxon-name><tp:taxon-name-part taxon-name-part-type="genus">Schwarzula</tp:taxon-name-part></tp:taxon-name></italic> da Amazônia (<tp:taxon-name><tp:taxon-name-part taxon-name-part-type="order">Hymenoptera</tp:taxon-name-part></tp:taxon-name>, <tp:taxon-name><tp:taxon-name-part taxon-name-part-type="family">Apidae</tp:taxon-name-part></tp:taxon-name>, <tp:taxon-name><tp:taxon-name-part taxon-name-part-type="tribe">Meliponini</tp:taxon-name-part></tp:taxon-name>).</article-title> <source>Iheringia</source> <volume>92</volume>(<issue>3</issue>): <fpage>101</fpage>–<lpage>112</lpage>. <ext-link xlink:type="simple" ext-link-type="doi" xlink:href="10.1590/S0073-47212002000300011">https://doi.org/10.1590/S0073-47212002000300011</ext-link></mixed-citation></ref><ref id="B3"><mixed-citation xmlns:xlink="http://www.w3.org/1999/xlink" xlink:type="simple">
          <person-group><name name-style="western"><surname>Camargo</surname><given-names>JMF</given-names></name><name name-style="western"><surname>Pedro</surname><given-names>SRM</given-names></name></person-group> (<year>2013</year>) <tp:taxon-name><tp:taxon-name-part taxon-name-part-type="tribe">Meliponini</tp:taxon-name-part></tp:taxon-name> Lepeletier, 1836. In: Moure, JS, Urban D, Melo GAR (Orgs) Catalogue of Bees (<tp:taxon-name><tp:taxon-name-part taxon-name-part-type="order">Hymenoptera</tp:taxon-name-part></tp:taxon-name>, <tp:taxon-name><tp:taxon-name-part taxon-name-part-type="superfamily">Apoidea</tp:taxon-name-part></tp:taxon-name>) in the Neotropical Region – online version. Avaiable from <ext-link xlink:type="simple" ext-link-type="uri" xlink:href="http://www.moure.cria.org.br/catalogue/">http://www.moure.cria.org.br/catalogue/</ext-link> [accessed 11 September 2014]</mixed-citation></ref><ref id="B12"><mixed-citation xmlns:xlink="http://www.w3.org/1999/xlink" xlink:type="simple">
          <person-group><name name-style="western"><surname>Oliveira</surname><given-names>FF</given-names></name><name name-style="western"><surname>Richers</surname><given-names>BTT</given-names></name><name name-style="western"><surname>Silva</surname><given-names>JR</given-names></name><name name-style="western"><surname>Farias</surname><given-names>RC</given-names></name><name name-style="western"><surname>Matos</surname><given-names>TAL</given-names></name></person-group> (<year>2013</year>) Guia ilustrado das abelhas "sem ferrão" das Reservas Amanã e Mamirauá, Amazonas, Brasil (<tp:taxon-name><tp:taxon-name-part taxon-name-part-type="order">Hymenoptera</tp:taxon-name-part></tp:taxon-name>, <tp:taxon-name><tp:taxon-name-part taxon-name-part-type="family">Apidae</tp:taxon-name-part></tp:taxon-name>, <tp:taxon-name><tp:taxon-name-part taxon-name-part-type="tribe">Meliponini</tp:taxon-name-part></tp:taxon-name>). Instituto de Desenvolvimento Sustentável Mamirauá. Tefé, 267 pp.</mixed-citation></ref><ref id="B13"><mixed-citation xmlns:xlink="http://www.w3.org/1999/xlink" xlink:type="simple">
          <person-group><name name-style="western"><surname>Oliveira</surname><given-names>ML</given-names></name></person-group> (<year>2016</year>) <tp:taxon-name><tp:taxon-name-part taxon-name-part-type="family">Apidae</tp:taxon-name-part></tp:taxon-name>. Catálogo Taxonômico da Fauna do Brasil. PNUD. Avaiable from <ext-link xlink:type="simple" ext-link-type="uri" xlink:href="http://fauna.jbrj.gov.br/fauna/faunadobrasil/17997/">http://fauna.jbrj.gov.br/fauna/faunadobrasil/17997/</ext-link> [Accessed 31 August 2016]</mixed-citation></ref></ref-list></tp:taxon-treatment>
